# Supplementary material for: Adjusting Aspergillus niger pellet diameter, population heterogeneity, and core architecture during shake flask cultivation
Source: Biotechnol Biofuels Bioprod. 2025 Jun 12;18:62. doi: 10.1186/s13068-025-02661-2 (PMC12160380; doi:10.1186/s13068-025-02661-2)
Supplement: Supplementary file 2 — Supplementary Material 2. [file 13068_2025_2661_MOESM2_ESM.xlsx]

## Sheet: Observations used for MLR
Cultivation Index	Number of pellets	Multimodal	Median ED Pellet [µm]	Spore conc. [spores/mL]	Talc [g/L]	Shaking freqency [rpm]	Baffel	Comprehancive dataset (107)	Reduced dataset (24)
S6-AH-T10-B1	52	no	174.55	5000000	10	250	1	yes	no
S6-AH-T10-B1	293	no	142.533	5000000	10	250	1	yes	no
S6-AH-T10-B1	144	no	144.188	5000000	10	250	1	yes	no
S6-AH-T10-B0	1828	no	171.75	5000000	10	250	0	yes	yes
S6-AH-T10-B0	883	no	164.824	5000000	10	250	0	yes	yes
S6-AH-T10-B0	1332	no	149.661	5000000	10	250	0	yes	yes
S6-AL-T10-B1	1416	no	200.575	5000000	10	150	1	yes	no
S6-AL-T10-B1	1	n.a.	2309.66	5000000	10	150	1	no	no
S6-AL-T10-B1	384	no	373.436	5000000	10	150	1	yes	no
S6-AL-T10-B0	1072	no	237.51	5000000	10	150	0	yes	yes
S6-AL-T10-B0	952	no	390.237	5000000	10	150	0	yes	yes
S6-AL-T10-B0	776	no	291.645	5000000	10	150	0	yes	yes
S6-AH-T5-B1	23	n.a.	2104.67	5000000	5	250	1	no	no
S6-AH-T5-B1	18	n.a.	2244.69	5000000	5	250	1	no	no
S6-AH-T5-B1	49	no	262.085	5000000	5	250	1	yes	no
S6-AH-T5-B0	1878	no	233.094	5000000	5	250	0	yes	yes
S6-AH-T5-B0	471	no	257.418	5000000	5	250	0	yes	yes
S6-AH-T5-B0	610	no	282.099	5000000	5	250	0	yes	yes
S6-AL-T5-B1	33	yes	1302.89	5000000	5	150	1	no	no
S6-AL-T5-B1	4	n.a.	1445.41	5000000	5	150	1	no	no
S6-AL-T5-B1	183	yes	239.584	5000000	5	150	1	no	no
S6-AL-T5-B0	399	no	503.733	5000000	5	150	0	yes	yes
S6-AL-T5-B0	347	no	762.993	5000000	5	150	0	yes	yes
S6-AL-T5-B0	470	no	636.695	5000000	5	150	0	yes	yes
S6-AH-T1-B1	208	no	1598.5	5000000	1	250	1	yes	no
S6-AH-T1-B1	273	no	776.147	5000000	1	250	1	yes	no
S6-AH-T1-B1	52	no	2368.54	5000000	1	250	1	yes	no
S6-AH-T1-B0	1267	no	399.341	5000000	1	250	0	yes	yes
S6-AH-T1-B0	701	no	395.732	5000000	1	250	0	yes	yes
S6-AH-T1-B0	382	no	508.558	5000000	1	250	0	yes	yes
S6-AL-T1-B1	873	no	344.011	5000000	1	150	1	yes	no
S6-AL-T1-B1	244	no	1597.89	5000000	1	150	1	yes	no
S6-AL-T1-B1	3	n.a.	2279.48	5000000	1	150	1	no	no
S6-AL-T1-B0	368	no	1076.42	5000000	1	150	0	yes	yes
S6-AL-T1-B0	268	no	1206.6	5000000	1	150	0	yes	yes
S6-AL-T1-B0	323	no	952.685	5000000	1	150	0	yes	yes
S6-AH-T0-B1	948	no	135.012	5000000	0	250	1	yes	no
S6-AH-T0-B1	521	no	130.75	5000000	0	250	1	yes	no
S6-AH-T0-B1	1049	no	137.022	5000000	0	250	1	yes	no
S6-AH-T0-B0	1380	no	390.677	5000000	0	250	0	yes	yes
S6-AH-T0-B0	379	no	528.957	5000000	0	250	0	yes	yes
S6-AH-T0-B0	550	no	502.88	5000000	0	250	0	yes	yes
S6-AL-T0-B1	349	no	703.418	5000000	0	150	1	yes	no
S6-AL-T0-B1	104	no	2329.23	5000000	0	150	1	yes	no
S6-AL-T0-B1	425	no	250.705	5000000	0	150	1	yes	no
S6-AL-T0-B0	170	no	1010.63	5000000	0	150	0	yes	yes
S6-AL-T0-B0	292	no	1279.07	5000000	0	150	0	yes	yes
S6-AL-T0-B0	349	no	1100.11	5000000	0	150	0	yes	yes
S5-AH-T10-B1	1	n.a.	1910.85	500000	10	250	1	no	no
S5-AH-T10-B1	47	yes	2001.11	500000	10	250	1	no	no
S5-AH-T10-B1	19	n.a.	2249.47	500000	10	250	1	no	no
S5-AH-T10-B0	1171	no	150.338	500000	10	250	0	yes	no
S5-AH-T10-B0	385	no	269.196	500000	10	250	0	yes	no
S5-AH-T10-B0	623	no	161.636	500000	10	250	0	yes	no
S5-AL-T10-B1	175	yes	191.26	500000	10	150	1	no	no
S5-AL-T10-B1	145	no	766.224	500000	10	150	1	yes	no
S5-AL-T10-B1	27	n.a.	157.319	500000	10	150	1	no	no
S5-AL-T10-B0	1245	no	155.078	500000	10	150	0	yes	no
S5-AL-T10-B0	674	no	205.113	500000	10	150	0	yes	no
S5-AL-T10-B0	500	no	279.888	500000	10	150	0	yes	no
S5-AH-T5-B1	52	no	1528.59	500000	5	250	1	yes	no
S5-AH-T5-B1	47	no	1416.59	500000	5	250	1	yes	no
S5-AH-T5-B1	200	no	177.822	500000	5	250	1	yes	no
S5-AH-T5-B0	602	no	289.178	500000	5	250	0	yes	no
S5-AH-T5-B0	359	no	980.328	500000	5	250	0	yes	no
S5-AH-T5-B0	789	no	201.44	500000	5	250	0	yes	no
S5-AL-T5-B1	13	n.a.	1389.02	500000	5	150	1	no	no
S5-AL-T5-B1	22	n.a.	1617.31	500000	5	150	1	no	no
S5-AL-T5-B1	69	no	2161.48	500000	5	150	1	yes	no
S5-AL-T5-B0	680	no	236.922	500000	5	150	0	yes	no
S5-AL-T5-B0	287	no	853.023	500000	5	150	0	yes	no
S5-AL-T5-B0	138	no	2461.33	500000	5	150	0	yes	no
S5-AH-T1-B1	198	no	1129.78	500000	1	250	1	yes	no
S5-AH-T1-B1	282	no	1361.98	500000	1	250	1	yes	no
S5-AH-T1-B1	76	no	1980.82	500000	1	250	1	yes	no
S5-AH-T1-B0	193	no	639.063	500000	1	250	0	yes	no
S5-AH-T1-B0	554	no	520.45	500000	1	250	0	yes	no
S5-AH-T1-B0	442	no	760.033	500000	1	250	0	yes	no
S5-AL-T1-B1	12	n.a.	1573.36	500000	1	150	1	no	no
S5-AL-T1-B1	88	yes	1517.56	500000	1	150	1	no	no
S5-AL-T1-B1	73	yes	269.735	500000	1	150	1	no	no
S5-AL-T1-B0	413	no	1136.68	500000	1	150	0	yes	no
S5-AL-T1-B0	422	no	1672.32	500000	1	150	0	yes	no
S5-AL-T1-B0	253	no	1325.18	500000	1	150	0	yes	no
S5-AH-T0-B1	38	no	1833.09	500000	0	250	1	yes	no
S5-AH-T0-B1	333	no	1401.85	500000	0	250	1	yes	no
S5-AH-T0-B1	80	no	1769.87	500000	0	250	1	yes	no
S5-AH-T0-B0	287	no	1810.64	500000	0	250	0	yes	no
S5-AH-T0-B0	333	no	1693.77	500000	0	250	0	yes	no
S5-AH-T0-B0	254	no	2019.72	500000	0	250	0	yes	no
S5-AL-T0-B1	0	n.a.	n.a.	500000	0	150	1	no	no
S5-AL-T0-B1	17	n.a.	2289.01	500000	0	150	1	no	no
S5-AL-T0-B1	34	no	2261.32	500000	0	150	1	yes	no
S5-AL-T0-B0	100	no	2995.57	500000	0	150	0	yes	no
S5-AL-T0-B0	73	no	1752.58	500000	0	150	0	yes	no
S5-AL-T0-B0	0	n.a.	n.a.	500000	0	150	0	no	no
S4-AH-T10-B1	20	n.a.	1235.02	50000	10	250	1	no	no
S4-AH-T10-B1	17	n.a.	1159.03	50000	10	250	1	no	no
S4-AH-T10-B1	14	n.a.	1119.85	50000	10	250	1	no	no
S4-AH-T10-B0	295	no	943.062	50000	10	250	0	yes	no
S4-AH-T10-B0	644	no	468.425	50000	10	250	0	yes	no
S4-AH-T10-B0	192	no	329.505	50000	10	250	0	yes	no
S4-AL-T10-B1	63	no	1523.72	50000	10	150	1	yes	no
S4-AL-T10-B1	114	no	507.541	50000	10	150	1	yes	no
S4-AL-T10-B1	24	n.a.	1398.92	50000	10	150	1	no	no
S4-AL-T10-B0	50	no	1736.21	50000	10	150	0	yes	no
S4-AL-T10-B0	366	no	243.281	50000	10	150	0	yes	no
S4-AL-T10-B0	40	no	2415.69	50000	10	150	0	yes	no
S4-AH-T5-B1	6	n.a.	1521.03	50000	5	250	1	no	no
S4-AH-T5-B1	15	n.a.	1546.37	50000	5	250	1	no	no
S4-AH-T5-B1	27	n.a.	1866.37	50000	5	250	1	no	no
S4-AH-T5-B0	105	no	1569.01	50000	5	250	0	yes	no
S4-AH-T5-B0	201	no	746.879	50000	5	250	0	yes	no
S4-AH-T5-B0	65	no	1743.07	50000	5	250	0	yes	no
S4-AL-T5-B1	21	n.a.	1463.1	50000	5	150	1	no	no
S4-AL-T5-B1	15	n.a.	1014.99	50000	5	150	1	no	no
S4-AL-T5-B1	125	no	800.759	50000	5	150	1	yes	no
S4-AL-T5-B0	2	n.a.	5860.38	50000	5	150	0	no	no
S4-AL-T5-B0	256	no	508.018	50000	5	150	0	yes	no
S4-AL-T5-B0	174	no	798.56	50000	5	150	0	yes	no
S4-AH-T1-B1	4	n.a.	1732.08	50000	1	250	1	no	no
S4-AH-T1-B1	27	n.a.	1575.11	50000	1	250	1	no	no
S4-AH-T1-B1	133	no	1149.69	50000	1	250	1	yes	no
S4-AH-T1-B0	283	no	1258.66	50000	1	250	0	yes	no
S4-AH-T1-B0	0	n.a.	n.a.	50000	1	250	0	no	no
S4-AH-T1-B0	316	no	840.321	50000	1	250	0	yes	no
S4-AL-T1-B1	6	n.a.	2139.19	50000	1	150	1	no	no
S4-AL-T1-B1	64	no	1359.67	50000	1	150	1	yes	no
S4-AL-T1-B1	50	no	1078.84	50000	1	150	1	yes	no
S4-AL-T1-B0	8	n.a.	5307.13	50000	1	150	0	no	no
S4-AL-T1-B0	283	no	1044.42	50000	1	150	0	yes	no
S4-AL-T1-B0	197	no	920.345	50000	1	150	0	yes	no
S4-AH-T0-B1	355	no	1500.53	50000	0	250	1	yes	no
S4-AH-T0-B1	207	no	1655.03	50000	0	250	1	yes	no
S4-AH-T0-B1	116	no	1659.56	50000	0	250	1	yes	no
S4-AH-T0-B0	325	no	1707.66	50000	0	250	0	yes	no
S4-AH-T0-B0	311	no	2135.81	50000	0	250	0	yes	no
S4-AH-T0-B0	308	no	2204.92	50000	0	250	0	yes	no
S4-AL-T0-B1	5	n.a.	2268.11	50000	0	150	1	no	no
S4-AL-T0-B1	194	no	1463.39	50000	0	150	1	yes	no
S4-AL-T0-B1	98	no	1306.89	50000	0	150	1	yes	no
S4-AL-T0-B0	60	no	2386.65	50000	0	150	0	yes	no
S4-AL-T0-B0	126	no	2847.16	50000	0	150	0	yes	no
S4-AL-T0-B0	0	n.a.	n.a.	50000	0	150	0	no	no
